# Supplementary material for: Lysimachia xiangxiensis (Primulaceae), a new species from limestone area in Hunan Province, central China
Source: PhytoKeys. 2020 Feb 24;140:23–32. doi: 10.3897/phytokeys.140.47995 (PMC7052036; doi:10.3897/phytokeys.140.47995)
Supplement: XML Treatment for Lysimachia xiangxiensis [file phytokeys.140.47995-treatment1.xml]

<!DOCTYPE tp:taxon-treatment
  PUBLIC "-//TaxonX//DTD Taxonomic Treatment Publishing DTD v0 20100105//EN" "tax-treatment-NSO.dtd">
<tp:taxon-treatment xmlns:tp="http://www.plazi.org/taxpub"><tp:treatment-meta><kwd-group><label>Taxon classification</label><kwd><named-content xmlns:xlink="http://www.w3.org/1999/xlink" content-type="kingdom">Plantae</named-content></kwd><kwd><named-content xmlns:xlink="http://www.w3.org/1999/xlink" content-type="order">Ericales</named-content></kwd><kwd><named-content xmlns:xlink="http://www.w3.org/1999/xlink" content-type="family">Primulaceae</named-content></kwd></kwd-group><mixed-citation publication-type="journal"><person-group><name><surname>Mou</surname><given-names>Cun</given-names></name><name><surname>Wu*</surname><given-names>Yu</given-names></name><name><surname>Xiang</surname><given-names>Liang</given-names></name><name><surname>Xiang</surname><given-names>Xiao-Mei</given-names></name><name><surname>Zhang</surname><given-names>Dai-Gui</given-names></name></person-group><article-title><italic><tp:taxon-name><tp:taxon-name-part taxon-name-part-type="genus" reg="Lysimachia">Lysimachia</tp:taxon-name-part> <tp:taxon-name-part taxon-name-part-type="species" reg="xiangxiensis">xiangxiensis</tp:taxon-name-part></tp:taxon-name></italic> (<tp:taxon-name><tp:taxon-name-part taxon-name-part-type="family">Primulaceae</tp:taxon-name-part></tp:taxon-name>), a new species from limestone area in Hunan Province, central China</article-title><source>PhytoKeys</source><day>24</day><month>2</month><year>2020</year><volume>140</volume><fpage>23</fpage><lpage>32</lpage><pub-id pub-id-type="doi">10.3897/phytokeys.140.47995</pub-id></mixed-citation></tp:treatment-meta><tp:nomenclature><tp:taxon-name><object-id xmlns:xlink="http://www.w3.org/1999/xlink" content-type="arpha" xlink:type="simple">EC01155A-F8FC-5F06-9EE6-87AEED57D257</object-id>
              <tp:taxon-name-part taxon-name-part-type="genus" reg="Lysimachia">Lysimachia</tp:taxon-name-part>
              <tp:taxon-name-part taxon-name-part-type="species" reg="xiangxiensis">xiangxiensis</tp:taxon-name-part>
              <object-id xmlns:xlink="http://www.w3.org/1999/xlink" content-type="ipni" xlink:type="simple">urn:lsid:ipni.org:names:77206205-1</object-id>
            </tp:taxon-name><tp:taxon-authority>D.G.Zhang &amp; C.Mou, Y.Wu</tp:taxon-authority><tp:taxon-status xmlns:xlink="http://www.w3.org/1999/xlink" xlink:type="simple">sp. nov.</tp:taxon-status><xref ref-type="fig" rid="F2">Figure 2</xref><xref ref-type="fig" rid="F3">, 3</xref><xref ref-type="fig" rid="F4">, 4</xref></tp:nomenclature><tp:treatment-sec sec-type="material" id="SECID0E3FAE"><title>Type.</title><p>CHINA. Hunan Province, Huayuan County, Buchou Town, Da-long-dong, cliff of a valley, <named-content xmlns:xlink="http://www.w3.org/1999/xlink" content-type="dwc:verbatimCoordinates" xlink:type="simple"><named-content content-type="geo-json" specific-use="{&#34;type&#34;:&#34;Point&#34;,&#34;coordinates&#34;:[109.500894,28.318450]}" id="NCID0EFGAE" xlink:type="simple">28°19'06.42"N, 109°30'03.22"E</named-content></named-content>, alt. 295 m, 26 August 2019, D. G. Zhang 0826075 (holotype: JIU!; isotype: JIU!).</p></tp:treatment-sec><tp:treatment-sec sec-type="diagnosis" id="SECID0EKGAE"><title>Diagnosis.</title><p>The new species differs from <italic><tp:taxon-name><tp:taxon-name-part taxon-name-part-type="genus" reg="Lysimachia">L.</tp:taxon-name-part> <tp:taxon-name-part taxon-name-part-type="species" reg="melampyroides">melampyroides</tp:taxon-name-part></tp:taxon-name></italic> by the succulent leaves; the creeping or drooping stems (15–25 cm long); and the suborbicular to broadly elliptic corolla lobes.</p></tp:treatment-sec><tp:treatment-sec sec-type="description" id="SECID0E2GAE"><title>Description.</title><p>Terrestrial, perennial herbs. Rhizome brown, reduced to a small tuber or rarely creeping, with sparse fibrous roots. <bold><italic>Stems</italic></bold> creeping or drooping on cliffs, 15–25 cm long, clustered, branched at base, unbranched or rarely branched from the middle, terete, purple-red, densely strigillose, the internodes usually 3–7 cm long. <bold><italic>Leaves</italic></bold> petiolate, opposite. Petioles 5–7 mm long, with a furrow on adaxial side, green or purple-red, strigillose. Leaf blade succulent; blade of lower leaves rhomboid-ovate to ovate, with 1 or 2 pairs of basal leaves scalelike (much smaller); blade of upper leaves ovate to elliptic-lanceolate, 2–5.5 cm × 1–2.3 cm, base cuneate, apex acuminate or acute to subobtuse, margin entire and revolute, adaxially dark green, shiny, subglabrous, abaxially purple-red (in arid places) or light green (in moist places), densely strigillose along the midrib, not glandular on both surfaces; secondary veins 3–4 pairs, blurry or invisible adaxially, slightly raising abaxially, veinlets invisible. <bold><italic>Flowers</italic></bold> bisexually, solitary in axils of upper leaves, occasionally in terminal racemes with bractlike leaves. <bold><italic>Pedicels</italic></bold> 1.5–3 cm long, gradually reduced toward stem apex, purple-red or light purple-red, densely strigillose, recurved in fruit. <bold><italic>Calyx</italic></bold> lobes 5, rarely 6, persistent, lanceolate with indistinct costa, 6–8 mm × 1.5–2 mm, apex acuminate-subulate, inside glabrous and with 3–4 veins, outside purple-red or green, densely strigillose. <bold><italic>Corolla</italic></bold> yellow, tube 1–2 mm long, actinomorphic, contorted; lobes 5, 7–9 mm × 7–9 mm, suborbicular to broadly elliptic, apex cuspidate or rounded, erose above the middle. <bold><italic>Stamens</italic></bold> 5, yellow, opposite to corolla lobes; <bold><italic>filaments</italic></bold> connate basally into a tube ca. 2.5 mm high, free parts 3.5–4.5 mm; <bold><italic>anthers</italic></bold> ca. 2 mm long, dorsifixed, opening by lateral slits. <bold><italic>Style</italic></bold> ca. 6 mm long, apex slightly expanded, strigillose on lower part. <bold><italic>Ovary</italic></bold> cylindrical, ca. 1.5 cm in diam., strigillose on apex, superior. Capsule brown, subglobose, 3–4 mm in diam., densely strigillose, dehiscing by valves. Seeds small, black, angular, papillate.</p></tp:treatment-sec><tp:treatment-sec sec-type="phenology" id="SECID0ECIAE"><title>Phenology.</title><p>Flowering May–June, fruiting July–August.</p></tp:treatment-sec><tp:treatment-sec sec-type="distribution" id="SECID0EHIAE"><title>Distribution and habitat.</title><p>This new species is currently known from Huayuan County and Jishou City in western Hunan Province, central China. It usually grows on limestone cliffs in valleys (Figure <xref ref-type="fig" rid="F2">2</xref>), and is associated with e.g. <italic><tp:taxon-name><tp:taxon-name-part taxon-name-part-type="genus" reg="Eriophorum">Eriophorum</tp:taxon-name-part> <tp:taxon-name-part taxon-name-part-type="species" reg="comosum">comosum</tp:taxon-name-part></tp:taxon-name></italic> (Wallich) Nees in Wight, <italic><tp:taxon-name><tp:taxon-name-part taxon-name-part-type="genus" reg="Pteris">Pteris</tp:taxon-name-part> <tp:taxon-name-part taxon-name-part-type="species" reg="vittata">vittata</tp:taxon-name-part></tp:taxon-name></italic> Linnaeus, <italic><tp:taxon-name><tp:taxon-name-part taxon-name-part-type="genus" reg="Pteris">Pteris</tp:taxon-name-part> <tp:taxon-name-part taxon-name-part-type="species" reg="deltodon">deltodon</tp:taxon-name-part></tp:taxon-name></italic> Baker, and <italic><tp:taxon-name><tp:taxon-name-part taxon-name-part-type="genus" reg="Dryopteris">Dryopteris</tp:taxon-name-part></tp:taxon-name></italic> sp.</p><fig id="F2" position="float" orientation="portrait"><object-id xmlns:xlink="http://www.w3.org/1999/xlink" content-type="doi" xlink:type="simple">10.3897/phytokeys.140.47995.figure2</object-id><object-id xmlns:xlink="http://www.w3.org/1999/xlink" content-type="arpha" xlink:type="simple">895EA6FD-13F1-5136-BB59-93AA7791E65E</object-id><label>Figure 2.</label><caption><p><italic><tp:taxon-name><tp:taxon-name-part taxon-name-part-type="genus" reg="Lysimachia">Lysimachia</tp:taxon-name-part> <tp:taxon-name-part taxon-name-part-type="species" reg="xiangxiensis">xiangxiensis</tp:taxon-name-part></tp:taxon-name></italic> sp. nov. in the wild <bold>A</bold> habitat (dry limestone cliff) <bold>B</bold> stems drooping on the cliff.</p></caption><graphic xmlns:xlink="http://www.w3.org/1999/xlink" xlink:href="phytokeys-140-023-g002.jpg" position="float" orientation="portrait" xlink:type="simple" id="oo_382142.jpg"><uri content-type="original_file" xlink:type="simple">https://binary.pensoft.net/fig/382142</uri></graphic></fig><fig id="F3" position="float" orientation="portrait"><object-id xmlns:xlink="http://www.w3.org/1999/xlink" content-type="doi" xlink:type="simple">10.3897/phytokeys.140.47995.figure3</object-id><object-id xmlns:xlink="http://www.w3.org/1999/xlink" content-type="arpha" xlink:type="simple">2326D7C2-71BF-577A-AA52-CF29DED70D7F</object-id><label>Figure 3.</label><caption><p><italic><tp:taxon-name><tp:taxon-name-part taxon-name-part-type="genus" reg="Lysimachia">Lysimachia</tp:taxon-name-part> <tp:taxon-name-part taxon-name-part-type="species" reg="xiangxiensis">xiangxiensis</tp:taxon-name-part></tp:taxon-name></italic> sp. nov. in the field <bold>A</bold> corolla opened, showing the suborbicular lobes <bold>B</bold> flower (lateral view), showing the lanceolate calyx lobes indistinctly costate <bold>C</bold> proximal stems and underground part, showing stems clustered, rhizome, sparse fibrous roots, and 1 or 2 pairs of scalelike basal leaves <bold>D</bold> longitudinal section of flower, showing filaments connate basally into a tube <bold>E</bold> pistil, showing strigillose hairs on apex of ovary and base of style <bold>F</bold> dehiscent capsule <bold>G</bold> plant in fruiting, showing the recurved pedicels <bold>H</bold> plant in ﬂowering, showing the solitary flowers in axils of upper leaves <bold>I</bold> plant in ﬂowering, showing the reduced basal leaves <bold>J</bold> papillate seeds</p></caption><graphic xmlns:xlink="http://www.w3.org/1999/xlink" xlink:href="phytokeys-140-023-g003.jpg" position="float" orientation="portrait" xlink:type="simple" id="oo_382143.jpg"><uri content-type="original_file" xlink:type="simple">https://binary.pensoft.net/fig/382143</uri></graphic></fig><fig id="F4" position="float" orientation="portrait"><object-id xmlns:xlink="http://www.w3.org/1999/xlink" content-type="doi" xlink:type="simple">10.3897/phytokeys.140.47995.figure4</object-id><object-id xmlns:xlink="http://www.w3.org/1999/xlink" content-type="arpha" xlink:type="simple">7AEC3D7E-F096-574B-9C90-5B5269CBE1DD</object-id><label>Figure 4.</label><caption><p><italic><tp:taxon-name><tp:taxon-name-part taxon-name-part-type="genus" reg="Lysimachia">Lysimachia</tp:taxon-name-part> <tp:taxon-name-part taxon-name-part-type="species" reg="xiangxiensis">xiangxiensis</tp:taxon-name-part></tp:taxon-name></italic> sp. nov. <bold>A</bold> upper stem leaf (abaxial surface), showing revolute margins <bold>B</bold> lower stem leaf (adaxial surface) <bold>C</bold> portion of a leaf (abaxial surface), showing the revolute margins and strigillose midrib <bold>D</bold> plant in ﬂowering <bold>E</bold> corolla lobes <bold>F</bold> pistil.</p></caption><graphic xmlns:xlink="http://www.w3.org/1999/xlink" xlink:href="phytokeys-140-023-g004.jpg" position="float" orientation="portrait" xlink:type="simple" id="oo_382144.jpg"><uri content-type="original_file" xlink:type="simple">https://binary.pensoft.net/fig/382144</uri></graphic></fig></tp:treatment-sec><tp:treatment-sec sec-type="etymology" id="SECID0EFNAE"><title>Etymology.</title><p>The specific epithet “<italic>xiangxiensis</italic>”, literally meaning western Hunan, refers to the Xiangxi Tujia and Miao Autonomous Prefecture in central China, to which Huayuan County and Jishou City belong. The Chinese name of the <italic><tp:taxon-name><tp:taxon-name-part taxon-name-part-type="genus" reg="Lysimachia">Lysimachia</tp:taxon-name-part> <tp:taxon-name-part taxon-name-part-type="species" reg="xiangxiensis">xiangxiensis</tp:taxon-name-part></tp:taxon-name></italic> is xiang xi guo lu huang in Pinyin.</p></tp:treatment-sec><tp:treatment-sec sec-type="conservation status" id="SECID0EYNAE"><title>Conservation status.</title><p><italic><tp:taxon-name><tp:taxon-name-part taxon-name-part-type="genus" reg="Lysimachia">Lysimachia</tp:taxon-name-part> <tp:taxon-name-part taxon-name-part-type="species" reg="xiangxiensis">xiangxiensis</tp:taxon-name-part></tp:taxon-name></italic> usually grows on limestone cliffs in valleys so we suggest its placement in the Data Deficient category of <xref ref-type="bibr" rid="B9">IUCN (2017)</xref></p></tp:treatment-sec><tp:treatment-sec sec-type="Additional collection" id="SECID0EMOAE"><title>Additional collection.</title><p>CHINA. Hunan Province, Jishou City, Aizhai Town, National Forest Park, cliff of a valley, 31 May 2019, Y. Wu 0531001(paratype, JIU!).</p></tp:treatment-sec><ref-list><ref id="B9"><mixed-citation xmlns:xlink="http://www.w3.org/1999/xlink" xlink:type="simple"><institution xlink:type="simple">IUCN</institution> (<year>2017</year>) Guidelines for using the IUCN red list categories and criteria. Version 13. Prepared by the Standards and Petitions Subcommittee. <ext-link xlink:type="simple" ext-link-type="uri" xlink:href="https://www.iucnredlist.org/resources/redlistguidelines">https://www.iucnredlist.org/resources/redlistguidelines</ext-link></mixed-citation></ref></ref-list></tp:taxon-treatment>
